# Supplementary material for: Novel dichloromethane-fermenting bacteria in the Peptococcaceae family
Source: ISME J. 2021 Jan 15;15(6):1709–21. doi: 10.1038/s41396-020-00881-y (PMC8163858; doi:10.1038/s41396-020-00881-y)
Supplement: Supplementary file 2 — Supplementary Tables [file 41396_2020_881_MOESM2_ESM.xlsx]

## Sheet: Table S1
	Table S1. Analytical methods used to quantify bicarbonate, hydrogen, methanol, methylated/quaternary amines, organohalides, volatile fatty acids via gas chromatography.
	Compound(s)	Sample Preparation and Injection	Detector	Column	Oven	Carrier Gas
	Acetate (12C DCM-amended cultures) and formate	Acetate and formate were derivatized to their ethyl ester by adding 500 µl liquid sample to a 10 ml glass vial containing ethanol (200 µl) and 1 M sulphuric acid (200 µl). Vials were sealed with a teflon/butyl septa and screw cap prior to incubation at 60˚C for 45 minutes. Samples were agitated at 80˚C for 5 min before 250 µl headspace was injected.	Gas chromatography with flame ionisation detection (GC-FID)	DB-FFAP (30 m × 0.32 mm × 0.25 µm film thickness; Agilent Technologies)	Held at 30˚C for 5 min.	Helium (2 ml min-1)
	Acetate (13C DCM-amended cultures)	Culture samples (180 µl) were acidified with 10% formic acid (20 µl) in 2 ml screw cap glass vials. Liquid samples (2 µl) were manually injected.	GC with triple quad mass spectrometry (GC-TQ MS)	DB-FFAP (30 m × 0.32 mm × 0.25 µm film thickness; Agilent Technologies)	Held at 60˚C for 1 min, raised by 15˚C min-1 to 250˚C	Helium (2 ml min-1)
	HCO3- (quantified as gaseous CO2)	Liquid samples (50 µl) were acidified in 1.5 ml screw-cap glass vials with 25% HCl (20 µl). Samples were left to equilibrate at room temperature for 2 h before 100 µl headspace was injected.	GC with pulsed discharge detector (GC-PDD) and GC-TQMS	HP-PLOT Q (30 m × 0.32 mm; Agilent Technologies)	Held at 50˚C for 1 min, raised by 3.5˚C min-1 to 54.5˚C	Helium (3 ml min-1)
	CO2	Headspace samples (100 µl) were withdrawn directly from culture flasks using a lockable gas tight syringe and manually injected into the GC.	GC-TQMS	HP-PLOT Q (30 m × 0.32 mm; Agilent Technologies)	Held at 50˚C for 1 min, raised by 3.5˚C min-1 to 54.5˚C	Helium (3 ml min-1)
	Dichloromethane, dibromomethane	Headspace samples (100 µl) were withdrawn directly from culture flasks using a lockable gas tight syringe and manually injected into the GC.	GC-FID	GS-Q (30 m × 0.32 mm; Agilent Technologies)	Initially 150˚C, raised by 30˚C min-1 to 250˚C.	Helium (3 ml min-1)
	Dimethylamine, monomethylamine, sarcosine, glycine	Liquid samples (50 µl) were combined with 1% sodium hydroxide solution (250µl), 10 mM alanine (5 µl, as an internal standard), absolute ethanol (250 µl), and pyridine (50 µl) in a 1.5 ml screw-cap, glass vial. Ethyl chloroformate (20 µl) was added to begin the reaction and the mixture was shaken for 20 s, before adding a second aliquot of ethyl chloroformate and shaking again. DCM (1 ml) was adde…	GC-TQMS	HP-5ms (30 m × 250 µm × 0.25 µm, Agilent J&W)	Held at 50˚C for 2 min, raised by 10˚C min-1 to 180˚C.	Helium (1 ml min-1)
	Hydrogen	Headspace samples (20 µl) were withdrawn directly from culture flasks using a lockable gas tight syringe and manually injected into the GC.	GC-PDD	HP-PLOT Molesieve (30 m × 0.32 mm × 0.25 µm film thickness; Agilent Technologies)	Held at 50 ˚C for 1.2 min.	Helium (3 ml min-1)
	Methanol	Liquid samples (300 µl) were added to a 10 ml glass vial and crimp-sealed with a teflon-coated rubber septa. Vials were agitated at 80˚C for 5 min before 250 µl headspace was injected.	GC-FID	DB-FFAP (30 m × 0.32 mm × 0.25 µm film thickness; Agilent Technologies)	Held at 30˚C for 5 min.	Helium (2 ml min-1)
	Trimethylamine	Liquid samples (200 µl) were added to a 10 ml glass vial containing MilliQ water (600 µl) and 4 M NaOH (200 µl), which was immediately crimp sealed with a Teflon/butyl septum. Vials were agitated at 80˚C for 2 min before 2 ml headspace was injected.	GC-FID	DB-5 (30 m × 0.32 mm × 0.25 µm film thickness; Agilent Technologies)	Initially 60˚C, increased at 5˚C min-1 to 80˚C.	Helium (2.2 ml min-1)

## Sheet: Table S5
	Table S5. Genes involved in the metabolic model presented in Figure 6.
	Gene	Protein Product	JGI Gene Locus
	Wood-Ljungdahl pathway, carbonyl branch
		Acetyl-CoA synthase corrinoid activation protein (Ferredoxin)	Ga0180325_111202
	acsE	5-methyltetrahydrofolate:corrinoid/iron sulphur protein co-methyltransferase	Ga0180325_111199
	acsD	acetyl-CoA synthase corrinoid iron-sulphur protein, small subunit; CO dehydrogenase/acetyl-CoA synthase delta subunit	Ga0180325_111200
	acsC	acetyl-CoA synthase corrinoid iron-sulphur protein, large subunit; acetyl-CoA decarbonylase/synthase complex gamma subunit	Ga0180325_111203
	acsB	CO-methylating acetyl-CoA synthase; CO dehydrogenase/acetyl-CoA synthase alpha subunit	Ga0180325_111204
	cooC	CO dehydrogenase maturation protein	Ga0180325_111201
			Ga0180325_111206
	cooT	CO dehydrogenase maturation protein	Ga0180325_115201
			Ga0180325_11684
	cooS (acsA)	CO dehydrogenase (acceptor)	Ga0180325_111205
			Ga0180325_11614
			Ga0180325_113455
	cooA	CO-responsive transcriptional activator	Ga0180325_113457
	cooF	CO dehydrogenase iron-sulphur protein	Ga0180325_113456
	Wood-Ljungdahl pathway, methyl branch
	metF	methylenetetrahydrofolate reductase [NAD(P)H]	Ga0180325_111198
	fhs	formate-tetrahydrofolate ligase	Ga0180325_114722
	fdhF	formate dehyrogenase, alpha subunit	Ga0180325_112878s80
	hoxE	formate dehydrogenase gamma subunit (NAD+-reducing hydrogenase)	Ga0180325_112877
	hoxF	formate dehydrogenase beta subunit (NAD+-reducing hydrogenase)	Ga0180325_112876
	folD	methylenetetrahydrofolate dehydrogenase(NADP+)/methenyltetrahydrofolate cyclohydrase	Ga0180325_11378
	Acetate metabolism
	pduL	phosphate propanoyltransferase	Ga0180325_112350
			Ga0180325_112835
			Ga0180325_115608
	ackA	acetate kinase	Ga0180325_111561
	acsA	acetate-CoA ligase	Ga0180325_115029
	Choline to glycine betaine
		choline dehydrogenase	Ga0180325_11215
		betaine aldehyde dehydrogenase	Ga0180325_114191
	Putative glycine betaine/dimethylglycine methyltransferases
	mtgB / MT1	glycine betaine / dimethylgylcine methyltransferase	Ga0180325_1148
		glycine betaine / dimethylgylcine methyltransferase	Ga0180325_11427
		glycine betaine / dimethylgylcine methyltransferase	Ga0180325_114740
		glycine betaine / dimethylgylcine methyltransferase	Ga0180325_115476
		glycine betaine / dimethylgylcine methyltransferase	Ga0180325_115483
		glycine betaine / dimethylgylcine methyltransferase	Ga0180325_115497
		glycine betaine / dimethylgylcine methyltransferase	Ga0180325_115521
	mtgA / MT2	5-methyltetrahydrofolate--homocysteine methyltransferase	Ga0180325_11439
		5-methyltetrahydrofolate--homocysteine methyltransferase	Ga0180325_111153
		5-methyltetrahydrofolate--homocysteine methyltransferase	Ga0180325_111236
		5-methyltetrahydrofolate--homocysteine methyltransferase	Ga0180325_111281
		5-methyltetrahydrofolate--homocysteine methyltransferase	Ga0180325_111615
		5-methyltetrahydrofolate--homocysteine methyltransferase	Ga0180325_111616
		5-methyltetrahydrofolate--homocysteine methyltransferase	Ga0180325_111677
		5-methyltetrahydrofolate--homocysteine methyltransferase/trimethylamine corrinoid protein	Ga0180325_111811
		5-methyltetrahydrofolate--homocysteine methyltransferase	Ga0180325_112018
		5-methyltetrahydrofolate--homocysteine methyltransferase	Ga0180325_112642
		5-methyltetrahydrofolate--homocysteine methyltransferase	Ga0180325_112645
		5-methyltetrahydrofolate--homocysteine methyltransferase/trimethylamine corrinoid protein	Ga0180325_113010
		5-methyltetrahydrofolate--homocysteine methyltransferase	Ga0180325_113360
		5-methyltetrahydrofolate--homocysteine methyltransferase	Ga0180325_113423
		5-methyltetrahydrofolate--homocysteine methyltransferase	Ga0180325_113624
		5-methyltetrahydrofolate--homocysteine methyltransferase	Ga0180325_113658
		5-methyltetrahydrofolate--homocysteine methyltransferase	Ga0180325_113813
		5-methyltetrahydrofolate--homocysteine methyltransferase	Ga0180325_113829
		5-methyltetrahydrofolate--homocysteine methyltransferase	Ga0180325_114450
		5-methyltetrahydrofolate--homocysteine methyltransferase	Ga0180325_114734
		5-methyltetrahydrofolate--homocysteine methyltransferase	Ga0180325_114736
		5-methyltetrahydrofolate--homocysteine methyltransferase	Ga0180325_115284
		5-methyltetrahydrofolate--homocysteine methyltransferase	Ga0180325_115354
		5-methyltetrahydrofolate--homocysteine methyltransferase	Ga0180325_115420
		5-methyltetrahydrofolate--homocysteine methyltransferase	Ga0180325_115485
		5-methyltetrahydrofolate--homocysteine methyltransferase	Ga0180325_115487
		5-methyltetrahydrofolate--homocysteine methyltransferase	Ga0180325_115517
		5-methyltetrahydrofolate--homocysteine methyltransferase	Ga0180325_115771
		5-methyltetrahydrofolate--homocysteine methyltransferase	Ga0180325_115806
	mtbC / corrinoid protein	Methanogenic corrinoid protein MtbC1	Ga0180325_11500
		Methanogenic corrinoid protein MtbC1	Ga0180325_11502
		Methanogenic corrinoid protein MtbC1	Ga0180325_11517
		Methanogenic corrinoid protein MtbC1	Ga0180325_11521
		methyltransferase cognate corrinoid proteins	Ga0180325_111156
		Methanogenic corrinoid protein MtbC1	Ga0180325_111663
		Methanogenic corrinoid protein MtbC1	Ga0180325_111666
		Methanogenic corrinoid protein MtbC1	Ga0180325_111699
		Methanogenic corrinoid protein MtbC1	Ga0180325_111701
		Methanogenic corrinoid protein MtbC1	Ga0180325_112242
		Methanogenic corrinoid protein MtbC1	Ga0180325_112245
		methyltransferase cognate corrinoid proteins	Ga0180325_112545
		methyltransferase cognate corrinoid proteins	Ga0180325_114062
		Methanogenic corrinoid protein MtbC1	Ga0180325_114649
		Methanogenic corrinoid protein MtbC1	Ga0180325_114771
		Methanogenic corrinoid protein MtbC1	Ga0180325_114772
		methyltransferase cognate corrinoid proteins	Ga0180325_115389
		methyltransferase cognate corrinoid proteins	Ga0180325_115394
		Methanogenic corrinoid protein MtbC1	Ga0180325_115712
	Sarcosine reductase cluster
	trxB	thioredoxin reductase (NADPH)	Ga0180325_114795
	trxA	thioredoxin 1	Ga0180325_114796
	grdA	glycine reductase complex selenoprotein A	Ga0180325_114797s98
	grdC	glycine/sarcosine/betaine reductase complex, protein C subunit beta	Ga0180325_114799
	grdD	glycine/sarcosine/betaine reductase complex, protein C subunit alpha	Ga0180325_114800
	grdG	sarcosine reductase complex, protein B subunit gamma	Ga0180325_114802
	grdF	sarcosine reductase complex, protein B subunits alpha and beta	Ga0180325_114803s
	Methanol methyltransferases
	mtaB / MT1	methanol:corrinoid methyltransferase	Ga0180325_112644
	mtaA / MT2	[methyl-Co(III) methanol-specific corrinoid protein]:coenzyme M methyltransferase	Ga0180325_111151
		[methyl-Co(III) methanol-specific corrinoid protein]:coenzyme M methyltransferase	Ga0180325_111155
		[methyl-Co(III) methanol-specific corrinoid protein]:coenzyme M methyltransferase	Ga0180325_111671
		[methyl-Co(III) methanol-specific corrinoid protein]:coenzyme M methyltransferase	Ga0180325_111674
		methanol-specific methylcobalamin: coenzyme M methyltransferase	Ga0180325_112541
		[methyl-Co(III) methanol-specific corrinoid protein]:coenzyme M methyltransferase	Ga0180325_112544
		[methyl-Co(III) methanol-specific corrinoid protein]:coenzyme M methyltransferase	Ga0180325_115395
		[methyl-Co(III) methanol-specific corrinoid protein]:coenzyme M methyltransferase	Ga0180325_115702
	mtbC	methanol corrinoid protein	Ga0180325_115703
